# Supplementary material for: A role for the mitotic proteins Bub3 and BuGZ in transcriptional regulation of catalase-3 expression
Source: PLoS Genet. 2022 Jun 6;18(6):e1010254. doi: 10.1371/journal.pgen.1010254 (PMC9203020; doi:10.1371/journal.pgen.1010254)
Supplement: S1 Table — (XLSX) [file pgen.1010254.s009.xlsx]

## Sheet: Sheet1
Primers for RT-qPCR assays
Primer Name	Primer Sequence
cat-3 5’	GCCGTCCTAGCCAGATTCTTAC
cat-3 3’	ACTCCTCATCATCGCCATCAAC
β-tubulin 5’	GCGTATCGGCGAGCAGTT
β-tubulin 3’	CCTCACCAGTGTACCAATGCA
bugz 5’	CGATAGGGCTATTGAGATGG
bugz 3’	CAGTAATATCCTTTTGACGCCC
hyr1 5’	GGATGGGGGCTTGCTAAACT
hyr1 3’	CAGATGATTAAGCACGTATGGC
prx1 5’	CAGGACTGACAGCTTACGTC
prx1 3’	CCCTGAATTCGTATGCAACC
