# Supplementary material for: A role for the mitotic proteins Bub3 and BuGZ in transcriptional regulation of catalase-3 expression
Source: PLoS Genet. 2022 Jun 6;18(6):e1010254. doi: 10.1371/journal.pgen.1010254 (PMC9203020; doi:10.1371/journal.pgen.1010254)
Supplement: S2 Table — (XLSX) [file pgen.1010254.s010.xlsx]

## Sheet: Sheet1
Primers for ChIP-qPCR assays
Primer Name	Primer Sequence
cat-3 H F	CTGTAAGGTGCCCAACTAGTAC
cat-3 H R	CCCCTATATTAGTAGCCGAATGG
cat-3 P F	TCTTGTAGATTTGGTGTCAGAGG
cat-3 P R	GGTGCCTTGGTTTTGGTTGC
cat-3 T F	GAACCCGTTCTCCAAGTACC
cat-3 T R	CTTTGCCAGGATCAACACAAC
cat-3 O1 F	TTGTCACACATTCTCCCTGTC
cat-3 O1 R	CCAATAAGGCCGCTCAACG
cat-3 O2 F	TCAAGTCCTCGCCGGCAAG
cat-3 O2 R	GGATCAAGAAGGTCGAAGCC
cat-3 O3 F	CTTACTGATGGTTACCGCTGG
cat-3 O3 R	CCTTGATAACCTCGTCCTGAG
prx1 P F	CAAAGAAGTTCACGAGCCTG
prx1 P R	TCACCTGCATCTCTCATTGG
prx1 T F	GGAACCACATGTAATCTTCGG
prx1 T R	CGTAGCAAAGAACTCATCGAG
prx1 O1 F	TCAAGCTGATCGGTCTCTCC
prx1 O1 R	CAACCTTGCGCTCCTTGTC
prx1 O2 F	AGATCCTCCGCATCGTCGAC
prx1 O2 R	TGAGGTTGGGGAAGAGACG
hyr1 P F	GAGCTTTGAGACTATTCGGG
hyr1 P R	GTGTACAGTCCGATGCTAGT
VIIR T F	CGCCGATTTCTAGTCAAGGAG
VIIR T R	TGCGCTCGTTGTAGGATATTG
